# Supplementary material for: Pharmacometabolic Effects of Pteryxin and Valproate on Pentylenetetrazole-Induced Seizures in Zebrafish Reveal Vagus Nerve Stimulation
Source: Cells. 2023 Jun 4;12(11):1540. doi: 10.3390/cells12111540 (PMC10252891; doi:10.3390/cells12111540)
Supplement: Supplementary file 1 [file cells-12-01540-s001.zip]

Archive with 1 entries (1 files):
- cells-2378557-supplementary.pdf
